# Supplementary material for: Development and Evaluation of a Commercial Direct-Fed Microbial (Zymospore®) on the Fecal Microbiome and Growth Performance of Broiler Chickens under Experimental Challenge Conditions
Source: Animals (Basel). 2022 Jun 2;12(11):1436. doi: 10.3390/ani12111436 (PMC9179881; doi:10.3390/ani12111436)
Supplement: Supplementary file 1 [file animals-12-01436-s001.zip]

Archive with 1 entries (1 files):
- animals-1710512-supplementary.pdf
